# Supplementary material for: A specific microbial consortium enhances Th1 immunity, improves LCMV viral clearance but aggravates LCMV disease pathology in mice
Source: Nat Commun. 2025 Apr 25;16:3902. doi: 10.1038/s41467-025-59073-x (PMC12022176; doi:10.1038/s41467-025-59073-x)
Supplement: Supplementary file 4 — Source Data [file 41467_2025_59073_MOESM4_ESM.xlsx]

## Sheet: Fig1
Figure 1B	Body weight loss
				% Body weight loss
				SPF								OMM12							GF
		days post infection	4	-5	-7	-4	-5	-6	-9	-5	-7	-16	-10	-5	-9	-16	-9	-9	-4	-4	-3	-11	-1	-2	-10	-8
			8	-18.62	-19.21	-17.83	-17.37	-18.38	-18.92	-19.08	-18.18	-26.04	-26.34	-26.5	-26.5	-21.85	-30.57	-20.67	-19	-19.608	-21.12	-18.36	-17.2	-19.9	-24.19	-22.68
Figure 1C	Viral titer			PFU/g (log 10)
				SPF											OMM12							GF
		Organs	Small Intestine	877660	820418	2.39644e+06	815243	1.3353e+06	1.22898e+06	4687500		4.52344e+06			12019.2	13159.8	45716.9	19743.4	91670.6	13923.7	80638.1	441523	4.98992e+06	983260	1.45418e+06	627616	1.88899e+06
			Spleen	593238	169101	647321	791016	1.01001e+06	3.92736e+06	10520000000	5833176	803571	642513	522044	72692.3	64285.7	89525.5	256098	58500	356098	422391	812843	4.33322e+06	2.6233e+06	11500000	1.51+e007	33300000
Figure 1E	Endogenous Th1			% T-bet+ (of CD4+ T cells)																								absolute Th1 cound [log]
				SPF									OMM12						GF									SPF									OMM12						GF
		Organs	Small Intestine	27.9	33.8	26.4	35.8	27	48.7				50.5	54.7	54.4	51.2	45.1	40.4	42.6	55.2	50.1	50.5	53.5	42.7	38.9	44.8		8340.38	14087	15506.8	1679.1	2370.85	2678.82				22179.6	25536.5	24724.3	35353.4	23687.2	6910.47	5619.77	6344.68	2372.51	3174.8	4367.97	5102.69	3662.58
			Spleen	8.45	8.7	10.1	11.6	7.15	18.8	17.4	23.5	20.6	12.3	10.3	16	18.2	17.3	18	12.7	17.1	15.8	18.1	12	9.78	16.6	25.2		952639	866877	749096	1398880	111330	228752	21771.7	84956.7	107070	39677.8	67164.2	247298	237969	37681.7	643965	5619.77	6344.68	2372.51	3174.8	4367.97	5102.69	3662.58
Figure 1G	Cytokine secretion of CD4+ T cells
		IFNgTNFa		% IFNg+ TNFa+ (of CD4+ T cells)
				SPF									OMM12						GF
		Organs	Small Intestine	0.89	0.68	0.91	0.54	0	2.67	3.33	3.71		6.42	6.31	6.03	4.59	2.35	3.07	2.22	4.35	1.62	1.53	1.06	1.97	2.45	2.29
			Spleen	0.23	0.06	0.12	0.13	0.14	0.63	0.46	0.29	0.28	0.4	0.23	0.27	0.48	0.37	0.28	0.17	0.99	0.52	0.77	0.25	0.12	0.59	0.35
		total IFNg		% total IFNg (of CD4+ T cells)
				SPF									OMM12						GF
		Organs	Small Intestine	11.2	12.2	10.4	6.95	2.58	9.68	5.05	5.37		22.4	15.8	13.2	14	8.14	8.41	14.5	12.1	11.6	15.9	11.6	9.27	10.5	12.2
			Spleen	1.06	1.88	1.61	1.03	0.52	0.78	1.57	0.96		2.32	1.63	1.71	2.24	1.7	1.74	1.45	1.71	1.05	2.01	1.43	1.48	0.96	0.8
		total TNFa		% total TNFa (of CD4+ T cells)
				SPF									OMM12						GF
		Organs	Small Intestine	3.72	3.9	1.22	1.09	1.6	1.5	5.37			6.97	8.43	7.27	5.5	3.22	3.46	2.94	2.81	5.2	2.31	2.02	1.27	2.41
			Spleen	0.63	0.34	0.48	0.34	0.12	0.21	0.2	0.22		0.43	0.25	0.31	0.58	0.47	0.36	0.44	0.31	0.26	0.7	0.97	0.41	0.2
[truncated: 1 more columns]

## Sheet: Fig2
		Figure 2B	Body weight loss
				% Body weight loss
				SPF isotype									SPF antiCD4										OMM12 isotype						OMM12 antiCD4
		days post infection	4	-7	-10	-10	-7	-4	-6	-4	-13	-8	-8	-10	-10	-6	-9	-2	-8	-9	-11		-10	-17	-16.5	-16	-16	-13	-5	-13	-12	-13	-14	-11	2	1	-11
			8	-18.68	-18.58	-20.99	-21.99	-14.35	-17.53	-20.35	-20.35	-101	-18.82	-45	-20.73	-46	-18	-16.67	-19.35	-17.39	-18.18	-18.14	-19.09	-23.37	-23.71	-22.02	-25.86	-28.64	-17.87	-23.33	-25.21	-24.91	-22.93	-25.6	-12.05	-18.82	-24.43
Figure 2C	Viral titer
				PFU/g (log10)
				SPF isotype									SPF antiCD4										OMM12 isotype								OMM12 antiCD4
		Organs	Small Intestine	4.31829e+07	3.26588e+07	1.85752e+07	1.79495e+07	1.67337e+07	3.32611e+07	5.36894e+07	2.92816e+07	2.42811e+07	3.48598e+07	2.87098e+07	2.46053e+07	1.93445e+07	8.4743e+06	4.97347e+07	2.8312e+07	29296875	4.54841e+07	5.36255e+07	7.70658e+06	1.04854e+07	1.54805e+07	4.90949e+06	1.98786e+07	1.31404e+07	1.00844e+07	22970090	1.53813e+07	1.76075e+07	2.78199e+07	1.52722e+07	5.46288e+06	2.75038e+07	1.34623e+07	2.11279e+07
			Spleen	1.11395e+07	3.6477e+07	4.19478e+07	4.42628e+07	3.87549e+07	2.4686e+07	2.93959e+07	1.5501e+07	4.42615e+07	5.51137e+07	7.3485e+07	2.10294e+07	8.79602e+07	21328125	4.00765e+07	4.9414e+07	4.9399e+07	5.06087e+06	4.35723e+06	27343750	4.55563e+07	5.80293e+07	6.3457e+07	4.81733e+07	4.22551e+07	6.6638e+07	3.66211e+07	3.05114e+07	3.74716e+07	53750000	3.41026e+07	5.69549e+07	4.77793e+07	5.85042e+07	5.87377e+07
Figure 2E	Inflammation
				Score (max.20)
				SPF isotype								SPF antiCD4								OMM12 isotype						OMM12 antiCD4
			Small Intestine	2	2	2	2	0	2	2	2	2	2	2	2	3	3	2	2	2	2	0	2	0	2	2	2	2	2	0	2
Figure 2F	Epithelial Apopotsis
				Score
				SPF isotype								SPF antiCD4								OMM12 isotype						OMM12 antiCD4
			Small Intestine	27	19	14	47	10	19	22	16	39	12	13	32	28	24	9	17	8	24	18	14	32	8	12	36	10	31	25	25
Figure 2G	Intraepithelial Lymphocytes
				Score
				SPF isotype								SPF antiCD4								OMM12 isotype						OMM12 antiCD4
			Small Intestine	1	2	0	1	1	1	0	0	1	1	1	1	1	1	2	1	1	1	1	1	1	1	2	2	2	1	1	2
Figure 2H	KB1-Enterococcus faecalis																						Figure 2I	YL44-Akkermansia muciniphila
				copies/ g feces																			copies/ g feces
				OMM12 isotype									OMM12 antiCD4										OMM12 isotype									OMM12 antiCD4
		days post infection	0d	30800000	632000000	309000000	93600000	212000000	4880000				7940000	2110000	9170000	23800000	42800000	17700000	644000000	170000000	155000000	19800000	139000000000	68400000000	100000000000	69100000000	63600000000	74400000000				41300000000	14100000000	71900000000	73100000000	130000000000	70800000000	80200000000	87200000000	39200000000	43600000000
			1 dpi	20300000	44500000	31700000	5000000	16600000	20400000	25100000			9280000	427000000	292000000	205000000	6140000000	152000000	22600000	9570000	41700000	28200000	106000000000	78900000000	76100000000	104000000000	89100000000	76200000000	109000000000			105000000000	112000000000	103000000000	162000000000	182000000000	53600000000	72500000000	39200000000	73900000000	78800000000
			6 dpi	1170000000	918000000	553000000							1070000000	126000000	1400000000	599000000							180000000000	133000000000	129000000000							193000000000	196000000000	302000000000	51700000000
			8 dpi	441000000	4.88e+16	1750000000	1740000000	5230000000	1870000000	6430000000	355000000	308000000	334000000	4080000000	3020000000	142000000	5640000000	9440000000	714000000	911000000	959000000	118000000	303000000000	286000000000	307000000000	33800000000	2520000					146000000000	189000000000	418000000000	140000000000	268000000000	290000000000	198000000000	825000000000	215000000000	228000000000
Figure 2J	I46-Clostridium innocuum
				copies/ g feces
				OMM12 isotype									OMM12 antiCD4
		days post infection	0d	519000000	626000000	10700000000	564000000	5750000000	483000000				399000000	85400000	534000000	355000000	520000000	250000000	62900000000	4930000000	2250000000	638000000
			1 dpi	492000000	577000000	460000000	521000000	431000000	448000000	1940000000			493000000	6110000000	6970000000	11000000000	1190000000	4520000000	349000000	188000000	209000000	437000000
			6 dpi	10800000000	5310000000	4070000000							6900000000	559000000	658000000	232000000
			8 dpi	1910000000	391000000	13300000000	2680000000	8300000000	2110000000	5860000000	9600000000	4900000000	907000000	792000000	14200000000	1020000000	7810000000	7780000000	9090000000	18800000000	5620000000	525000000

## Sheet: Fig3
Figure 3B	Body weight loss
				% Body weight loss
				SPF												OMM12												GF
		days post infection	4	-7	-4	0	0	0	-7	-10	-7	-7	-8	-6	-7	-14	-12	-10	-11	-19	-17	-4	-9	-8	-5	-10	-6	-4	-7	-1	-3	-10	5	-6	2	-4	-11
			8	-19.9	-17.55	-21.39	-19.47	-18.68	-17	-21	-20	-19	-21	-18	-17	-28.35	-25.13	-20.77	-28.13	-28	-30	-28.13	-28	-30	-20.93	-28.09	-15.14	-20.17	-20.26	-20	-19.9	-21.52	-29	-30	-26	-18
Figure 3C	Viral titer			PFU/g (log 10)
				SPF									OMM12										GF
		Organs	Small Intestine	1343398	1515719	1697065	1421224	225093	486870	102797	104852	257541	13766.2	97962.4	53206.6	28460.4	16754.9	32660.3	37654.5	64120.6			556852	851886	1040382	498188	530410
			Spleen	253880	260128	275735	235092	38097.6	121919	703661	120781		284267	499683	270687	429960	431953	279156	33610.6	492747	420945	181767	951907	764324	132602	247525	873766
Figure 3E	Adoptively transferred SMARTA cells
				% CD45.1+ CD45.2- (of CD4+ T cells)																												absolute SMARTA cound [log]
				SPF										OMM12										GF								SPF										OMM12
		Organs	Small Intestine	1.46	1.64	1.93	1.49	0.38	1.07	4.03	4.91	6.44	6.91	9.37	18.5	13.5	9.24	3.3	17	10.4				3.59	5.4	7.28	9.85	6.67	9.922			1012.86	415.07	713.5	246.711	406.872	76.923	88.117	204	200	395	831.793	6487.97	3927.89	5801.04	2300.89	4428.04
			Spleen	0.85	0.55	0.57	0.23	1.58	1.34	1.84	1.15	1.68	1.15	0.24	0.41	3.03	3.27	1.07	2.4	3.99	1.17	2.17	2.8	2.07	2.9	2.03	4.82	1.47	2.9	2.41	4.76	6489.7	28737.6	7820.06	3297.8	11343.2	12381.1	16234.1	18589.7	21343.2	18983.8	53341.4	3878.79	6642.26	104509	55282.7	62103.8	9655.35	93655.3
Figure 3G	Cytokine secretion of SMARTA																		Figure 3H	Cytokine secretion of endogenous CD4+ T cells
			IFNg	% IFNg+ (of SMARTA)															% IFNg (of CD45.2 T cells)
				SPF					OMM12					GF					SPF						OMM12					GF
		Organs	Small Intestine	65.4	71.8	47.7	70.7	62.9	75.6	79.6	87	86.3	85.9	81.5	82.6	59.5	78.7	83.9	9.62	5.16	8.78	8.47	8.5		´15.7	9.71	13.5	16.4	14.9	15.8	7.15	7.91	8.01	11.8
			Spleen	4.27	3.81	18	25.9	13	45.5	23.4	58.3	11.7	7.87	13.3	13.3	16.8	18.1	22.9	1.77	1.04	1.07	2.56	0.82	2.46	3.74	3.37	3.72	3.65	3.45	1.12	0.94	1.53	1.52	1.43
			TNFa	% TNFa+ (of SMARTA)															% TNFa (of CD45.2 T cells)
				SPF					OMM12					GF					SPF						OMM12					GF
		Organs	Small Intestine	37.6	22.6	17.7	36.7	28.65	47.9	47.5	38.8	38.6	38	29.5	29.8	26.08	14.3	28.6	2.78	1.1	3.19	2.47	2.52		5.31	3.7	7.16	8.35	8.91	4.52	1.84	1.06	2.6	5.12
			Spleen	18.8	11.4	12.8	14.7	14.43	42.7	30.9	44.6	34.2	20.2	13.3	8.99	7.78	11.2	18.8	0.79	0.22	0.55	0.4	0.52		1.06	1.32	1.83	1.25	0.63	0.96	0.49	0.37	0.46	68
[truncated: 6 more columns]

## Sheet: Fig5
Figure 5C	adoptively transferred Tfh SMARTA
				%CXCR5+ PD-1hi (of SMARTA)
				SPF										OMM12							GF
		Organ	Spleen	18.8	16.9	15.9	14.1	15.3	22.5	4.5	17.4	19.1	19	16.2	4.41	11.8	9.19	14.6	13.6	12.8	14.9	14.7	14.4
Figure 5I	GzmB secretion of SMARTA
				%GzmB (of SMARTA)
				SPF					OMM12					GF
		Organs	Small Intestine	24.8	29.2	23	33.1	30	40.2	32	43	35.3	37.2	47.4	40.5	34.6	35.6	32.1
			Spleen	3.51	1.95	2.43	1.28	1.29	4.83	3.22	3.65	10.8	3.51	2.44	3.81	1.54	2.14	2.15

## Sheet: Sup Fig1
Supp Figure 1A	Body weight at 12 weeks
		SPF						OMM12
	male	26.1	23.7	24.1	24.1	25.4	24.7	25.1	24.7	26.3	25.5	25.4	27
	female	19.3	19.4	19.4	19.2	19.3	20.7	21.4	21.4	20.9	17.4	21.7	23.3
Supp Figure 1B	pTregs	% RORgt+ Helios- (of Treg cells)
		SPF						OMM12						GF
	Small Intestine	25.7	29	19.8	24	17	17	24.2	21.6	9.41	18.4	17	16.2	3.72	5.32	4.05	6.21	4.72	3.25
	Th17	% RORgt+ Gata3- (of Thelper cells)
		SPF						OMM12						GF
	Small Intestine	32.2	22.5	26.5	20	19.6	23	22.4	24	18.2	15.7	13.2	20.6	0.62	0.78	0.66	0.74	0.87	1.43
	Th2	% Gata3+ RORgt- (of Thelper cells)
		SPF						OMM12						GF
	Small Intestine	0.23	0.1	0.12	0.12	0.11	0.08	0.22	0.16	0.56	0.88	0.37	1.22	1.55	1.38	1.25	0.88	1.9	1.16

## Sheet: Sup Fig2
Supp Figure 2B	CD4+ T cell depletion efficacy
		% CD4+ CD8a- (of T cells)
		SPF isotype						SPF aCD4						OMM12 isotype						OMM12 aCD4
	Spleen	51.8	50.1	50	49.5	52.5	53	0.83	0.56	0.92	0.5	0.53	0.4	40.8	42.5	43.1	57.2	38.8	38	1.1	0.72	0.27	0.49	0.76	0.6
Supp Figure 2C	Cytokine secretrion of CD8+ T cell
	IFNg	% IFNg (of CD8a+ T cells)
		SPF istotype					SPF aCD4					OMM12 isotype						OMM12 aCD4
	mLN	7.47	6.64	6.81	4.59	9.24	9.33	10.6	9.46	9.83	10.8	5.19	12.8	2.91	8.04			11.9	10.4	7.17	8.88	8.23
	Spleen	5.48	5.29	4.44	3.38	6.06	5.63	9.63	6.9	4.76	7.06	4.41	6.14	3.02	5.3			8.09	11.5	3.83	6.38	6.02
	GzmB	% GzmB (of CD8a+ T cells)
		SPF istotype					SPF aCD4					OMM12 isotype						OMM12 aCD4
	mLN	91.2	59.9	81.2	49	77.9	88	93.3	87.1	79.5	81.7	87	64.4	81.5	90.4			74.9	72.6	68.5	88.5	77.6
	Spleen	39.9	48.7	48.5	54.9	56	62.3	55.6	74.9	64.4	63.6	76	55.4	56.4	66.3			59.2	62	65.3	48.8	66.9
Supp Figure 2E	CD8 subsets
	Activated	% CD44+ CD62L- (of CD8a+ T cells)
		SPF istotype					SPF aCD4					OMM12 isotype						OMM12 aCD4
	Spleen	44.1	44	49.3	52.9	57.3	46.7	53.1	58	43.8	47.7	53.4	59.7	60	60.7	45.2	51.2	58.8	52.9	57	57.3	58.1
	Memory	% CD127+ KLRG1- (of CD8a+ T cells)
		SPF istotype					SPF aCD4					OMM12 isotype						OMM12 aCD4
	Spleen	42.4	43.7	38.3	34.3	22.2	38.2	29.4	22.3	40.1	37.5	34.8	30.9	29.8	28.4	37.2		28.9	34	29.5	24.2	27.4
Supp Figure 2F	I48- Bacteroides caecimuris
				copies/ g feces
				OMM12 isotype									OMM12 antiCD4
		days post infection	0d	9.91892e+10	6.29079e+10	2.31713e+11	1.08676e+11	1.68676e+11	1.17784e+11				7.37061e+10	1.79475e+10	1.11939e+11	7.9469e+10	1.03917e+11	1.24905e+11	1.28449e+11	1.20795e+11	6.12816e+10	8.98379e+10
			1 dpi	1.44395e+11	1.66747e+11	9.15767e+10	8.77712e+10	1.45053e+11	1.43691e+11	1.94201e+11			8.96317e+10	1.30609e+11	1.24008e+11	1.42669e+11	2.14841e+11	9.75232e+10	1.06301e+11	7.14328e+10	1.46845e+11	1.8219e+11
			6 dpi	1.4246e+11	8.47172e+10	8.21357e+10							7.36703e+10	8.46696e+10	1.54479e+11	3.38006e+10
			8 dpi	2.54883e+11	2.04155e+10	2.07575e+11	3.92367e+10	2.22666e+11	1.94618e+11	1.08167e+11	1.38956e+09	1.13536e+11	2.55075e+10	1.48991e+11	1.50745e+11	9.44625e+10	6.16422e+10	9.24271e+10	1.52266e+11	4.4877e+11	1.00055e+11	1.29729e+11
Supp Figure 2G	I49-Limoslactobacillus reuteri
				copies/ g feces
				OMM12 isotype									OMM12 antiCD4
		days post infection	0d	2.41925e+09	2.17918e+09	1.62193e+10	4.61764e+08	7.57305e+09	6.79233e+08				3.27115e+09	9.25989e+08	2.13478e+09	1.39988e+09	2.84689e+08	1.47942e+09	5.16478e+09	1.4683e+10	6.46112e+09	1.62675e+09
			1 dpi	3.96012e+08	2.63653e+08	8.17977e+07	8.81215e+08	8.68924e+08	1.0216e+09	9.38911e+08			3.26645e+09	2.30124e+10	4.03553e+09	6.53872e+09	1.23544e+08	2.379e+09	1.04338e+09	3.64036e+08	1.34362e+09	1.44287e+09
			6 dpi	5.39112e+09	2.1464e+10	1.65258e+10							1.55613e+10	2.10042e+09	1.73936e+09	3.0986e+08
			8 dpi	6.90575e+08	3.32086e+08	1.49666e+10	2.00407e+09	7.57954e+09	1.14841e+09	8.20158e+09	3.2915e+08	1.9167e+10	8.74121e+08	1.56534e+09	3.29087e+10	3.19713e+08	1.62383e+09	5.26798e+09	9.59268e+09	5.57433e+10	3.43908e+09	1.22511e+09
Supp Figure 2H	YL58-Blautia coccoides
				copies/ g feces
				OMM12 isotype									OMM12 antiCD4
		days post infection	0d	4.44826e+10	4.88821e+10	5.38257e+11	2.05741e+10	3.4341e+11	2.14386e+10				3.11456e+10	1.09314e+10	4.1041e+10	2.40071e+10	3.93983e+10	3.0199e+10	2.19157e+11	2.7005e+11	1.03056e+11	3.10018e+10
			1 dpi	3.06913e+10	4.43081e+10	3.25242e+10	2.84856e+10	5.04086e+10	4.45804e+10	5.35083e+10			3.29432e+10	2.50178e+11	2.66045e+11	4.53084e+11	7.87181e+10	2.04236e+11	3.61991e+10	1.5339e+10	2.54837e+10	3.06729e+10
			6 dpi	3.11734e+11	2.3715e+11	1.82188e+11							3.05659e+11	2.58065e+10	3.64305e+10	8.31354e+09
			8 dpi	8.4543e+10	1.06267e+10	5.25948e+11	4.2048e+10	5.11516e+11	4.44104e+10	1.58211e+11	7.83636e+09	3.48191e+11	2.49247e+10	6.09881e+10	4.39179e+11	3.04346e+10	1.51384e+11	2.74796e+11	2.66762e+11	9.39894e+11	1.78791e+11	2.00286e+10
Supp Figure 2I	YL45-Tuiricmonas muris
				copies/ g feces
				OMM12 isotype									OMM12 antiCD4
		days post infection	0d	5.53266e+09	9.63434e+09	1.29343e+10	5.7423e+09	8.3045e+09	5.15183e+09				4.02711e+09	6.38797e+08	5.10871e+09	4.03107e+09	7.66151e+09	6.26877e+09	7.22399e+09	6.33536e+09	2.96013e+09	4.21894e+09
			1 dpi	7.25239e+09	8.50012e+09	5.3756e+09	4.73634e+09	7.93972e+09	7.7295e+09	1.1037e+10			5.49626e+09	6.64164e+09	5.29377e+09	7.73036e+09	1.39647e+10	5.12184e+09	8.81716e+09	5.3981e+10	9.22056e+10	1.11336e+11
			6 dpi	1.04259e+10	5.96914e+09	7.16978e+09							8.12922e+09	5.90379e+09	1.2222e+10	2.00198e+09
			8 dpi	2.23166e+10	7.73203e+09	1.5835e+10	5.50666e+09	1.55561e+11	1.4369e+11	9.70984e+10	6.75974e+09	6.84875e+10	3.01765e+09	7.73607e+09	1.03444e+10	7.3874e+09	7.94794e+10	7.81966e+10	1.35923e+11	3.91301e+11	8.04708e+10	7.56359e+10
Supp Figure 2J	YL32-Enterocloster clostridioforme
				copies/ g feces
				OMM12 isotype									OMM12 antiCD4
		days post infection	0d	3.85621e+09	4.58697e+09	2.68681e+10	4.34802e+09	1.62248e+10	5.03483e+09				1.39961e+10	2.59911e+09	1.00283e+10	1.43509e+10	8.43595e+09	4.67232e+09	7.49229e+09	8.16864e+09	1.8516e+09	5.27873e+09
			1 dpi	1.29596e+10	1.64665e+10	5.82959e+09	6.66666e+09	2.33268e+10	1.52473e+10	2.56284e+10			7.4409e+09	8.19235e+09	1.0502e+10	1.69339e+10	8.2669e+09	1.34938e+10	1.38986e+10	1.04381e+10	2.4288e+10	2.3363e+10
			6 dpi	1.47912e+10	1.34266e+10	1.03965e+10							7.84307e+09	9.80507e+09	1.20437e+10	4.10118e+09
			8 dpi	9.38274e+09	1.42284e+09	1.1006e+10	3.13218e+09	8.4825e+09	1.34242e+10	7.86449e+09	1.87437e+08	5.67918e+09	9.58374e+08	7.2829e+09	6.36216e+09	5.5377e+09	1.09892e+09	3.6534e+09	4.2259e+09	1.1923e+10	2.48043e+09	6.50899e+09
Supp Figure 2K	YL2-Bifidobacterium animalis
				copies/ g feces
				OMM12 isotype									OMM12 antiCD4
		days post infection	0d	4.10907e+07	3.61061e+07	1.00849e+08	4.10511e+07	1.24863e+08	4.11952e+07				3.65021e+07	8.99639e+06	4.99347e+07	7.21281e+07	3.68678e+07	4.2996e+07	7.55713e+07	6.30366e+07	2.74492e+07	5.6949e+07
			1 dpi	5.1304e+07	6.39733e+07	3.87493e+07	4.22843e+07	1.24184e+08	5.63297e+07	8.09571e+07			3.62343e+07	6.71113e+07	7.0528e+07	7.3768e+07	7.21832e+07	1.24184e+08	5.63297e+07	8.09571e+07
			6 dpi	5.6016e+07	4.47553e+07	3.7895e+07							8.79257e+07	3.93975e+07	1.07636e+08	1.07374e+07
			8 dpi	1.14531e+08	3.01329e+07	8.3148e+07	4.07811e+07	8.18232e+07	8.53852e+07	5.87317e+07	5.48043e+07	5.32768e+07	2.37312e+07	9.88205e+07	1.00299e+08	4.80921e+07	3.83279e+07	5.35029e+07	6.27021e+07	4.81997e+08	4.96969e+07	4.2284e+07
Supp Figure 2I	YL45-Tuiricmonas muris
				copies/ g feces
				OMM12 isotype									OMM12 antiCD4
		days post infection	0d	5.53266e+09	9.63434e+09	1.29343e+10	5.7423e+09	8.3045e+09	5.15183e+09				4.02711e+09	6.38797e+08	5.10871e+09	4.03107e+09	7.66151e+09
			1 dpi	7.25239e+09	8.50012e+09	5.3756e+09	4.73634e+09	7.93972e+09	7.7295e+09	1.1037e+10			5.49626e+09	6.64164e+09	5.29377e+09	7.73036e+09	1.39647e+10	5.12184e+09	8.81716e+09	5.3981e+10	9.22056e+10	1.11336e+11
			6 dpi	1.04259e+10	5.96914e+09	7.16978e+09							8.12922e+09	5.90379e+09	1.2222e+10	2.00198e+09
			8 dpi	2.23166e+10	7.73203e+09	1.5835e+10	5.50666e+09	1.55561e+11	1.4369e+11	9.70984e+10	6.75974e+09	6.84875e+10	3.01765e+09	7.73607e+09	1.03444e+10	7.3874e+09	7.94794e+10	7.81966e+10	1.35923e+11	3.91301e+11	8.04708e+10	7.56359e+10
Supp Figure 2L	YL27-Muribaculum intestinale
				copies/ g feces
				OMM12 isotype									OMM12 antiCD4
		days post infection	0d	3.70668e+10	2.91519e+10	6.38807e+10	3.27073e+10	5.05732e+10	3.95498e+10				2.88237e+10	5.50696e+09	3.83965e+10	3.04517e+10	3.85693e+10	3.87855e+10	4.15418e+10	3.84374e+10	1.7444e+10	2.67054e+10
			1 dpi	4.07093e+10	5.42069e+10	3.79812e+10	3.03371e+10	3.79902e+10	4.53137e+10	5.93765e+10			3.70276e+10	4.34635e+10	3.42207e+10	5.49986e+10	7.17347e+10	2.74565e+10	3.53746e+10	2.14181e+10	3.19533e+10	4.757e+10
			6 dpi	4.20451e+10	3.25601e+10	3.33543e+10							4.4301e+10	3.4805e+10	5.99638e+10	1.23448e+10
			8 dpi	1.5072e+11	3.71669e+10	9.89658e+10	3.74269e+10	6.8654e+10	5.33279e+10	3.35188e+10	7.75043e+08	3.38733e+10	2.35065e+10	5.21001e+10	8.70939e+10	3.88294e+10	5.32395e+10	5.89957e+10	5.81572e+10	1.73405e+11	4.06985e+10	3.46154e+10
Supp Figure 2M	KB18-Actualibacter muris
				copies/ g feces
				OMM12 isotype									OMM12 antiCD4
		days post infection	0d	2.30983e+06	2.02963e+06	5.669e+06	2.30761e+06	7.01892e+06	2.3157e+06				2.05189e+06	505714	2.80698e+06	4.05454e+06	2.07245e+06	2.41694e+06	4.24809e+06	3.54347e+06	1.543e+06	3.20128e+06
			1 dpi	2.88395e+06	3.59613e+06	2.17821e+06	2.37693e+06	6.98078e+06	3.16646e+06	4.55084e+06			2.03684e+06	3.77253e+06	3.96459e+06	4.14672e+06	4.05764e+06	1.78167e+06	1.86492e+06	1.49227e+06	5.55455e+06	3.02588e+06
			6 dpi	3.14883e+06	2.51583e+06	2.13019e+06							4.94257e+06	2.21465e+06	6.05052e+06	603581
			8 dpi	6.43814e+06	1.69386e+06	4.674e+06	2.29243e+06	4.59953e+06	4.79976e+06	3.30149e+06	3.08071e+06	2.99485e+06	1.334e+06	5.555e+06	5.63811e+06	2.7034e+06	2.15453e+06	3.00756e+06	3.52468e+06	2.70945e+07	2.79361e+06	2.37691e+06
Supp Figure 2N	YL31-Flavonifractor plautii
				copies/ g feces
				OMM12 isotype									OMM12 antiCD4
		days post infection	0d	3.42707e+09	2.86178e+09	7.54275e+09	3.42255e+09	5.59667e+09	3.44552e+09				2.55191e+09	3.2898e+08	4.53992e+09	3.62988e+09	4.91825e+09	3.42951e+09	4.23691e+09	4.58973e+09	1.75577e+09	2.84745e+09
			1 dpi	5.66925e+09	5.33363e+09	3.65711e+09	3.7593e+09	4.90492e+09	5.03634e+09	5.93286e+09			3.66203e+09	4.41585e+09	4.384e+09	6.40777e+09	8.25836e+09	3.65712e+09	3.7377e+09	2.31381e+09	3.8648e+09	5.273e+09
			6 dpi	8.4256e+09	4.27691e+09	4.2772e+09							6.50598e+09	6.66959e+09	9.40696e+09	1.64746e+09
			8 dpi	2.08901e+10	8.85087e+09	1.07846e+10	6.76508e+09	9.20632e+09	7.0506e+09	5.66292e+09	1.12138e+09	4.02571e+09	3.55897e+09	5.26263e+09	1.34246e+10	4.32544e+09	6.92738e+09	8.44175e+09	7.01225e+09	2.6025e+10	6.03126e+09	4.77259e+09

## Sheet: Sup Fig3
Figure 2A	Inflammation
				Score (max.20)
				SPF				OMM12
			Small Intestine	2	3	2	2	0	2	2	2
Figure 2B	Epithelial Apopotsis
				Score
				SPF				OMM12
			Small Intestine	2	7	7	0	6	0	8	3
Figure 2C	Intraepithelial Lymphocytes
				Score
				SP				OMM12
			Small Intestine	1	2	1	1	1	1	1	1
